# Supplementary material for: Contribution to the knowledge of the genus Takobia Novikova & Kluge, 1987 (Ephemeroptera, Baetidae) in Central Asia
Source: Zookeys. 2021 Nov 18;1071:127–54. doi: 10.3897/zookeys.1071.71582 (PMC8616892; doi:10.3897/zookeys.1071.71582)
Supplement: XML Treatment for Takobia maxillare [file zookeys.1071.71582-treatment1.xml]

<!DOCTYPE tp:taxon-treatment
  PUBLIC "-//TaxonX//DTD Taxonomic Treatment Publishing DTD v0 20100105//EN" "tax-treatment-NSO.dtd">
<tp:taxon-treatment xmlns:tp="http://www.plazi.org/taxpub"><tp:treatment-meta><kwd-group><label>Taxon classification</label><kwd>
                <named-content content-type="kingdom">Animalia</named-content>
              </kwd><kwd>
                <named-content content-type="order">Ephemeroptera</named-content>
              </kwd><kwd>
                <named-content content-type="family">Baetidae</named-content>
              </kwd></kwd-group><mixed-citation publication-type="journal"><person-group><name><surname>Sroka</surname><given-names>Pavel</given-names></name><name><surname>Yanai</surname><given-names>Zohar</given-names></name><name><surname>Palatov</surname><given-names>Dmitry</given-names></name><name><surname>Gattolliat</surname><given-names>Jean-Luc</given-names></name></person-group><article-title>Contribution to the knowledge of the genus <italic><tp:taxon-name><tp:taxon-name-part taxon-name-part-type="genus" reg="Takobia">Takobia</tp:taxon-name-part></tp:taxon-name></italic> Novikova &amp; Kluge, 1987 (<tp:taxon-name><tp:taxon-name-part taxon-name-part-type="order">Ephemeroptera</tp:taxon-name-part></tp:taxon-name>, <tp:taxon-name><tp:taxon-name-part taxon-name-part-type="family">Baetidae</tp:taxon-name-part></tp:taxon-name>) in Central Asia</article-title><source>Zookeys</source><day>18</day><month>11</month><year>2021</year><volume>1071</volume><fpage>127</fpage><lpage>154</lpage><pub-id pub-id-type="doi">10.3897/zookeys.1071.71582</pub-id></mixed-citation></tp:treatment-meta><tp:nomenclature><tp:taxon-name>
              <object-id xmlns:xlink="http://www.w3.org/1999/xlink" content-type="arpha" xlink:type="simple">C615D200-1E6F-5C11-9A49-DE22590F3564</object-id>
              <tp:taxon-name-part taxon-name-part-type="genus" reg="Takobia">Takobia</tp:taxon-name-part>
              <tp:taxon-name-part taxon-name-part-type="species" reg="maxillare">maxillare</tp:taxon-name-part>
            </tp:taxon-name><tp:taxon-authority>(Braasch &amp; Soldán, 1983)</tp:taxon-authority><xref ref-type="fig" rid="F1">Figs 1A, D</xref><xref ref-type="fig" rid="F3">; 3</xref><xref ref-type="fig" rid="F4">, 4</xref></tp:nomenclature><tp:treatment-sec sec-type="Differential diagnosis" id="SECID0EXXAE"><title>Differential diagnosis.</title><p><italic><tp:taxon-name><tp:taxon-name-part taxon-name-part-type="genus" reg="Takobia">Takobia</tp:taxon-name-part><tp:taxon-name-part taxon-name-part-type="species" reg="maxillare">maxillare</tp:taxon-name-part></tp:taxon-name></italic> can be easily separated from other related species by the combination of the following characters: 1) maxillary palp highly developed with the segment I widened apically and segment II straight; 2) labrum dorsally covered with numerous setae, none of them arranged in a row; 3) right prostheca reduced, apically bifid; 4) labial palp segment III quadrangular, asymmetrical, with a short projection lateroapically; 5) claw edentate, subequal to 1/2 of corresponding tarsus; 6) paraproct with a short prolongation bent ventrally.</p></tp:treatment-sec><tp:treatment-sec sec-type="description" id="SECID0EIYAE"><title>Description of nymph.</title><p><bold>Length</bold>. Female body 6.8–9.1 mm; cerci 4.6–5.4 mm; median caudal filament 3.4–4.5 mm; male body 5.0–7.2 mm; cerci 4.2–5.8 mm; median caudal filament 2.5–3.5 mm.</p><p><bold>Coloration and texture</bold>. General coloration brown (Fig. <xref ref-type="fig" rid="F1">1A, D</xref>). Head uniformly brown with vermiform marks visible on vertex and frons in some specimens. Turbinate eyes in male nymphs purple-brown. Legs ecru. Thorax brown with some areas of darker coloration. Abdominal tergites medium brown without any pattern. Abdominal sternites light brown. Cerci ecru to light brown without bands or pattern. Original coloration probably faded after more than 40 years of storage in alcohol. Surface of body shagreened, most pronounced on head capsule and thorax (Fig. <xref ref-type="fig" rid="F4">4C</xref>).</p><fig id="F1" position="float" orientation="portrait"><object-id xmlns:xlink="http://www.w3.org/1999/xlink" content-type="doi" xlink:type="simple">10.3897/zookeys.1071.71582.figure1</object-id><object-id xmlns:xlink="http://www.w3.org/1999/xlink" content-type="arpha" xlink:type="simple">4390D939-E127-5E9D-96A9-1D6F0A7A7C16</object-id><label>Figure 1.</label><caption><p><italic><tp:taxon-name><tp:taxon-name-part taxon-name-part-type="genus" reg="Takobia">Takobia</tp:taxon-name-part></tp:taxon-name></italic> nymphs, habitus photographs <bold>A</bold><italic><tp:taxon-name><tp:taxon-name-part taxon-name-part-type="genus" reg="Takobia">T.</tp:taxon-name-part><tp:taxon-name-part taxon-name-part-type="species" reg="maxillare">maxillare</tp:taxon-name-part></tp:taxon-name></italic>, habitus in dorsal view <bold>B</bold><italic><tp:taxon-name><tp:taxon-name-part taxon-name-part-type="genus" reg="Takobia">T.</tp:taxon-name-part><tp:taxon-name-part taxon-name-part-type="species" reg="sinusopalpata">sinusopalpata</tp:taxon-name-part></tp:taxon-name></italic> sp. nov., habitus in dorsal view <bold>C</bold><italic><tp:taxon-name><tp:taxon-name-part taxon-name-part-type="genus" reg="Takobia">T.</tp:taxon-name-part><tp:taxon-name-part taxon-name-part-type="species" reg="shughnonica">shughnonica</tp:taxon-name-part></tp:taxon-name></italic> sp. nov., habitus in dorsal view <bold>D</bold><italic><tp:taxon-name><tp:taxon-name-part taxon-name-part-type="genus" reg="Takobia">T.</tp:taxon-name-part><tp:taxon-name-part taxon-name-part-type="species" reg="maxillare">maxillare</tp:taxon-name-part></tp:taxon-name></italic>, habitus in lateral view <bold>E</bold><italic><tp:taxon-name><tp:taxon-name-part taxon-name-part-type="genus" reg="Takobia">T.</tp:taxon-name-part><tp:taxon-name-part taxon-name-part-type="species" reg="sinusopalpata">sinusopalpata</tp:taxon-name-part></tp:taxon-name></italic> sp. nov., habitus in lateral view <bold>F</bold><italic><tp:taxon-name><tp:taxon-name-part taxon-name-part-type="genus" reg="Takobia">T.</tp:taxon-name-part><tp:taxon-name-part taxon-name-part-type="species" reg="shughnonica">shughnonica</tp:taxon-name-part></tp:taxon-name></italic> sp. nov., habitus in lateral view. Scale bar:1 mm.</p></caption><graphic xmlns:xlink="http://www.w3.org/1999/xlink" xlink:href="zookeys-1071-127-g001.jpg" position="float" orientation="portrait" xlink:type="simple" id="oo_612073.jpg"><uri content-type="original_file" xlink:type="simple">https://binary.pensoft.net/fig/612073</uri></graphic></fig><fig id="F2" position="float" orientation="portrait"><object-id xmlns:xlink="http://www.w3.org/1999/xlink" content-type="doi" xlink:type="simple">10.3897/zookeys.1071.71582.figure2</object-id><object-id xmlns:xlink="http://www.w3.org/1999/xlink" content-type="arpha" xlink:type="simple">0552DB8A-9170-5CD9-836F-EBFEB099C380</object-id><label>Figure 2.</label><caption><p>Map with known occurrences of individual <italic><tp:taxon-name><tp:taxon-name-part taxon-name-part-type="genus" reg="Takobia">Takobia</tp:taxon-name-part></tp:taxon-name></italic> species. Explanation of symbols directly in the figure. The larger symbol with thickened border indicates a type locality.</p></caption><graphic xmlns:xlink="http://www.w3.org/1999/xlink" xlink:href="zookeys-1071-127-g002.jpg" position="float" orientation="portrait" xlink:type="simple" id="oo_612074.jpg"><uri content-type="original_file" xlink:type="simple">https://binary.pensoft.net/fig/612074</uri></graphic></fig><p><bold>Head</bold>. Antennae close to each other, with a narrow interantennal carina; scape and pedicel with V-shaped scale insertions and sparse setae. Dorsal surface of labrum (Fig. <xref ref-type="fig" rid="F3">3A</xref>) evenly covered with numerous long setae and scattered small fine setae, distolateral arc of more prominent setae not distinguishable, almost no setae present along midline; ventral surface with row of ca. ten submarginal small, pointed setae laterally; distal margin fringed with ca. 12–17 short, followed by 8–12 long, feathered setae. Right mandible (Figs <xref ref-type="fig" rid="F3">3C, D</xref>; <xref ref-type="fig" rid="F4">4A</xref>) with sparse fine setae; incisors composed of eight pointed denticles (in nymphs long after molting, denticles become worn out and rounded), outer and inner incisor group with four denticles each; row of short fine setae along inner margin of incisors present; prostheca reduced and apically asymmetrically bifid (this bifurcation very inconspicuous, see Fig. <xref ref-type="fig" rid="F4">4A</xref>), slightly feathered; margin between prostheca and mola with tuft of fringed setae. Left mandible (Fig. <xref ref-type="fig" rid="F3">3B, E</xref>) with sparse fine setae; incisors composed of seven apically pointed denticles, outer and inner incisor groups not distinctly separated; prostheca with denticles and comb-shaped structure; margin between prostheca and mola with short, fringed setae. Hypopharynx apically covered with thin setae; lingua with central small protuberance; superlingua slightly longer than lingua. Maxilla (Fig. <xref ref-type="fig" rid="F3">3F</xref>) with incisors composed of three elongated and curved teeth; crown with two rows of setae, ventral one with small setae, dorsal row with three long stout dentisetae (apical dentiseta similar to maxillary teeth, relatively narrow); maxillary palp very long, nearly 3 × longer than galeolacinia, two-segmented, length of segment I nearly double length of galeolacinia, length of segment II subequal to segment I; segment I widened apically and slightly curved outward; segment II apically rounded; both segments with numerous thin setae, most dense along inner margin. Labium (Fig. <xref ref-type="fig" rid="F3">3G</xref>) with glossae subequal to paraglossae; both inner and outer margins of glossae with row of pointed setae, dorsal surface of glossae with well-defined group of fine setae subapically; ventral surface of glossae with group of long setae extending from basal part of glossa along its inner margin to apex; paraglossae with two rows of long, stout setae apically; labial palp three-segmented; segment I slightly shorter than segments II and III combined; segment II with very small medioapical protuberance and dorsal oblique row generally of six long setae; segment III asymmetrical, with medioapical part widely rounded and short projection lateroapically; all segments of labial palp with hair-like setae, present only occasionally on segments I and II, most dense on ventral surface of segment III; several distinct stout pointed setae present along apical part of segment III.</p><fig id="F3" position="float" orientation="portrait"><object-id xmlns:xlink="http://www.w3.org/1999/xlink" content-type="doi" xlink:type="simple">10.3897/zookeys.1071.71582.figure3</object-id><object-id xmlns:xlink="http://www.w3.org/1999/xlink" content-type="arpha" xlink:type="simple">B10ECA8B-E904-5B4C-9C21-8BD733C9EA9B</object-id><label>Figure 3.</label><caption><p><italic><tp:taxon-name><tp:taxon-name-part taxon-name-part-type="genus" reg="Takobia">T.</tp:taxon-name-part><tp:taxon-name-part taxon-name-part-type="species" reg="maxillare">maxillare</tp:taxon-name-part></tp:taxon-name></italic>, nymph <bold>A</bold> labrum (left side dorsal view, right side ventral view) <bold>B</bold> left mandible (dorsal view) <bold>C</bold> right mandible (dorsal view) <bold>D</bold> right mandible, detail of incisors and prostheca (dorsal view) <bold>E</bold> left mandible (dorsal view), detail of incisors and prostheca (dorsal view) <bold>F</bold> maxilla (dorsal view) <bold>G</bold> labium (left side ventral view, right side dorsal view) <bold>H</bold> foreleg (dorsal view) <bold>I</bold> middle leg (dorsal view) <bold>J</bold> hind leg (dorsal view) <bold>K–Q</bold> gills.</p></caption><graphic xmlns:xlink="http://www.w3.org/1999/xlink" xlink:href="zookeys-1071-127-g003.jpg" position="float" orientation="portrait" xlink:type="simple" id="oo_612075.jpg"><uri content-type="original_file" xlink:type="simple">https://binary.pensoft.net/fig/612075</uri></graphic></fig><fig id="F4" position="float" orientation="portrait"><object-id xmlns:xlink="http://www.w3.org/1999/xlink" content-type="doi" xlink:type="simple">10.3897/zookeys.1071.71582.figure4</object-id><object-id xmlns:xlink="http://www.w3.org/1999/xlink" content-type="arpha" xlink:type="simple">FFF567B1-03F7-5CB8-AFC8-69AD49253290</object-id><label>Figure 4.</label><caption><p><italic><tp:taxon-name><tp:taxon-name-part taxon-name-part-type="genus" reg="Takobia">T.</tp:taxon-name-part><tp:taxon-name-part taxon-name-part-type="species" reg="maxillare">maxillare</tp:taxon-name-part></tp:taxon-name></italic>, nymph <bold>A</bold> detail of right prostheca <bold>B</bold> tarsal claw <bold>C</bold> pronotum texture <bold>D</bold> margin of gill plate V (dorsal view) <bold>E</bold> posterior margin of abdominal tergite V <bold>F</bold> posterior margin of abdominal sternite V <bold>G</bold> paraproct. Scale bars: 50 μm (<bold>A, C–F</bold>); 100 μm (<bold>B, G</bold>).</p></caption><graphic xmlns:xlink="http://www.w3.org/1999/xlink" xlink:href="zookeys-1071-127-g004.jpg" position="float" orientation="portrait" xlink:type="simple" id="oo_612076.jpg"><uri content-type="original_file" xlink:type="simple">https://binary.pensoft.net/fig/612076</uri></graphic></fig><p><bold>Thorax</bold>. Forelegs (Fig. <xref ref-type="fig" rid="F3">3H</xref>). Trochanter with ca. five marginal spine-like setae. Femur dorsally with one row of 16–18 medium, stout setae; additional dorsoapical setal patch formed by another 6–9 stout, medium setae; ventral margin with numerous stout, pointed short setae, some of these setae on lateral margin subparallel to ventral margin, villopore absent; lateral margin with occasional short hair-like setae and V-shaped scale bases with scales (not figured in Fig. <xref ref-type="fig" rid="F3">3H</xref>). Tibia with many setae along ventral margin and group of setae apically; scarce setae also elsewhere on surface of tibia and along dorsal margin; tibiopatellar suture present; lateral margins with scales and numerous scale bases. Tarsus with row of ca. 20 small, pointed setae on ventral margin; lateral margins with numerous scale bases. Tarsal claw (Fig. <xref ref-type="fig" rid="F4">4B</xref>) very slightly hooked, without any teeth, apical setae present, minute; length of tarsal claw subequal to 1/2 of tarsus; Mid and hindleg (Fig. <xref ref-type="fig" rid="F3">3I, J</xref>) similar to foreleg, except setae along ventral margin of femora less robust and more scarce in mid and hindlegs compared to forelegs. Hindwing pads present.</p><p><bold>Abdomen</bold>. Tergites (Fig. <xref ref-type="fig" rid="F4">4E</xref>) not shagreened, with numerous V-shaped scale bases, scales (rounded apically), and thin hair-like setae; distal margin of tergite I with few occasional small triangular spines, tergites II–X with well-developed row of triangular spines (length:width ratio of spines in middle part of segment IV ca. 3:1–3:2); row of triangular spines on tergite X not interrupted in middle. Sternites (Fig. <xref ref-type="fig" rid="F4">4F</xref>) with scales, scale bases and setae similar to tergites; distal margin of sternites III–IX with row of triangular spines, this row interrupted in middle in sternite III and also interrupted in places of emerging gonostyli in male nymphs; triangular spines in lateral parts of sternite generally narrower than in central part of same sternite. Gills (Fig. <xref ref-type="fig" rid="F3">3K–Q</xref>) on segments I–VII, slightly asymmetrical, widened in distal portion, widely rounded apically; dorsal surface with scales and scale bases submarginally (Fig. <xref ref-type="fig" rid="F4">4D</xref>); tracheation faintly visible; margins serrated in distal 1/2, with row of fine setae; gill VII similar to gills II to VI. Paraproct (Fig. <xref ref-type="fig" rid="F4">4G</xref>) with abundant scales and scale bases (of same shape as on tergites and sternites); distinct prolongation bent dorsally; paraproct margin with ca. six or seven triangular spines laterally from prolongation and numerous slightly smaller spines medially from prolongation; prolongation margined with ca. ten elongated medium spines, with spines also on ventral surface; cercotractor with scales and scale bases, margin with triangular spines.</p></tp:treatment-sec></tp:taxon-treatment>
